# Supplementary material for: Encoding of contextual fear memory in hippocampal–amygdala circuit
Source: Nat Commun. 2020 Mar 13;11:1382. doi: 10.1038/s41467-020-15121-2 (PMC7069961; doi:10.1038/s41467-020-15121-2)
Supplement: Supplementary file 3 — Source Data [file 41467_2020_15121_MOESM3_ESM.xlsx]

## Sheet: Fig.1
	Fig. 1d				Fig. 1h
								Recall: freeze in Context A
	Subject	Group	Proportion		Subject	Group		CNO	Vehicle
	156	HC	0.00666667		378	hM4Di		0.187724	0.715986
	158	HC	0.0333333		379	hM4Di		0.0297968	0.108065
	193	HC	0.0344828		380	hM4Di		0.197746	0.772026
	207	HC	0.0307018		381	hM4Di		0.336894	0.743717
	418	HC	0.0262467		406	hM4Di		0.546037	0.618492
	425	HC	0.0441767		486	hM4Di		0.142778	0.606504
	148	CTX	0.0655738		487	hM4Di		0.061616	0.416835
	194	CTX	0.119266		519	hM4Di		0.406081	0.417872
	205	CTX	0.0504732		518	hM4Di		0.0533927	0.151279
	223	CTX	0.0688623		709	hM4Di		0.179439	0.291768
	419	CTX	0.0562771		407	mCherry		0.0595885	0.376273
	426	CTX	0.102397		408	mCherry		0.993106	0.787778
	233J	FC	0.0769231		409	mCherry		0.344992	0.484374
	149	FC	0.08		410	mCherry		0.359851	0.528822
	159	FC	0.0881356		457	mCherry		0.0625056	0.15074
	206	FC	0.0656566		458	mCherry		0.730829	0.552295
	420	FC	0.0921659		489	mCherry		0.62725	0.424537
	427	FC	0.0935065		520	mCherry		0.264739	0.361513

## Sheet: Fig.2
	Fig. 2d-e
	* Chronos: paired
			Habituation (HB)								Test session
	Subject		0-1 min	1-2 min	2-4 min	4-5 min	5-7 min		ON - OFF		0-1 min	1-2 min	2-4 min	4-5 min	5-7 min		ON - OFF
			OFF	ON	OFF	ON	OFF				OFF	ON	OFF	ON	OFF
	638		0.065	0.0966665	0.0681312	0.115	0.156993		0.0387458		0.185555	0.506675	0.104839	0.596774	0.0567297		0.41998
	712		0	0.0463478	0.0435669	0.034112	0.0181683		0.0111853		0.105555	0.368743	0.130979	0.369856	0.380144		0.246795
	730		0.0544445	0.0359659	0.077679	0.08528	0.0459771		-0.00931128		0.0488889	0.0216907	0.0150167	0.0912125	0.0392102		0.0301442
	735		0.0855556	0	0.0168706	0.0619207	0.081943		-0.00880527		0.321111	0.320912	0.104282	0.260289	0.179366		0.114042
	765		0.0355555	0.0322581	0.0821283	0.229514	0.085836		0.0642822		0.0583333	0.519466	0.406284	0.579533	0.432425		0.259199
	767		0.16	0.0422692	0.176863	0.0975156	0.153319		-0.10135		0.11	0.0166852	0.12347	0.156841	0.125973		-0.0322172
	768		0.0396296	0.219874	0.0934371	0.169818	0.0446794		0.119345		0.495555	0.580645	0.352614	0.560623	0.477197		0.170373
	* eYFP control
			Habituation (HB)								Test session
	Subject		0-1 min	1-2 min	2-4 min	4-5 min	5-7 min		ON - OFF		0-1 min	1-2 min	2-4 min	4-5 min	5-7 min		ON - OFF
			OFF	ON	OFF	ON	OFF				OFF	ON	OFF	ON	OFF
	713		0.058889	0.0274379	0.0357805	0.110493	0.0989989		0.0254823		0.0944444	0.275862	0.333426	0.022247	0.37208		-0.104711
	715		0.239259	0.406378	0.22766	0.266222	0.220245		0.104773		0.233889	0.360401	0.161847	0.189099	0.405173		0.0888891
	731		0.0237037	0	0.04505	0.137931	0.118094		0.0310309		0.0855555	0.0166852	0.158509	0.23971	0.247775		-0.00599367
	733		0.0333333	0.139043	0.0539488	0.0845384	0.0211346		0.0647137		0.058889	0.054505	0.0200222	0.0216908	0.0592324		0.00512008
	736		0.0766667	0.0760103	0.050241	0.0574713	0.0954764		0.00769123		0.08	0.169077	0.137653	0.282537	0.208009		0.107372
	737		0.0155556	0.0378198	0.0083426	0.0344827	0.0754541		0.0254043		0.116111	0.113459	0.273637	0.221913	0.166574		-0.0534421
	Fig. 2g
	* Chronos: unpaired
			Habituation (HB)								Test session
	Subject		0-1 min	1-2 min	2-4 min	4-5 min	5-7 min		ON - OFF		0-1 min	1-2 min	2-4 min	4-5 min	5-7 min		ON - OFF
			OFF	ON	OFF	ON	OFF				OFF	ON	OFF	ON	OFF
	850		0.106667	0.128198	0.13084	0.0759178	0.164905		-0.0207241		0.0383334	0.0945495	0.0419911	0	0.0372637		0.0065029
	851		0.0727778	0.121524	0.166852	0.0108454	0.130979		-0.0693094		0.145555	0.12069	0.139321	0.243047	0.310345		0.0404693
	852		0.217408	0.210604	0.0698924	0.178346	0.0190953		0.0754112		0.157778	0.154616	0.0928809	0.073971	0.050612		-0.000219533
	879		0.0414813	0	0.141268	0.0129774	0.0333704		-0.101517		0.35	0.14683	0.286708	0.591213	0.428254		0.0612161
	880		0.324444	0.266593	0.159993	0.114572	0.218762		-0.0242277		0	0.141824	0.118743	0.147943	0.272803		0.0657213
	881		0.153704	0.0693364	0.120319	0.228773	0.0698925		0.0176073		0.304445	0.173526	0.238321	0.16574	0.251947		-0.0907287
	882		0.152593	0.204672	0.0863922	0.0463478	0.0847238		0.0170509		0.472777	0.262514	0.319521	0.464404	0.278087		-0.00714758
	957		0.0438889	0.025584	0.0169633	0.134038	0.0742491		0.0538724		0	0.086207	0.0244715	0.028921	0.102058		0.0412497
	958		0.18	0.0439377	0.0269745	0.0489433	0.0392103		-0.0315424		0.0277778	0.025584	0.0239154	0.114016	0.0150167		0.0445969

## Sheet: Fig.3a-f
	Fig. 3c			Fig. 3f
	Subject	Proportion		Pair	Subject	Group	tdT+	Fos+	Fos+/mCh+	Proportion
	127	0.0464286		1	220J	A-A	0.606775	1.98312	0.0665973	0.109756
	169	0.0517929		2	899	A-A	0.395678	2.20963	0.102774	0.25974
	170	0.0305777		3	901	A-A	0.354822	2.94775	0.13647	0.384615
	688	0.0567633		4	904	A-A	0.498675	3.32986	0.258129	0.435484
	690	0.0609693		5	890	A-A	0.785617	3.22896	0.187395	0.238532
				6	917	A-A	1.0831	3.2493	0.125317	0.115702
				1	214J	A-B	0.327528	1.61489	0.00909799	0.0277778
				2	900	A-B	0.313459	3.07293	0.0411094	0.131148
				3	902	A-B	0.569208	2.91719	0.109176	0.2625
				4	905	A-B	0.909015	3.85614	0.21142	0.252632
				5	892	A-B	0.323047	1.89686	0.0496995	0.153846
				6	918	A-B	0.949304	2.13958	0.0949304	0.1

## Sheet: Fig.3g-n
	Fig. 3i			Fig. 3k		EPSC amplitude (nA)
	Subject	Proportion		Slice		Cell 1	Cell 2	Cell 3	Cell 4	Cell 5	Cell 6	Average
	866	0.0107053		1		0.12	0.15					0.135
	895	0.0105416		2		0.15	0.18					0.165
	897	0.0104074		3		0.05	0.28	0.22				0.183333
	899	0.0178449		4		0.03	0.1	0.1	0.2	0.55		0.196
	900	0.0159363		5		0.38	0.12	0.1				0.2
	903	0.0142977		6		0.04	0.22	0.35				0.203333
	934	0.0111982		7		0.2	0.2	0.25				0.216667
	935	0.0129555		8		0.05	0.35	0.34	0.23	0.3		0.254
				9		0.04	0.3	0.55				0.296667
				10		0.25	0.15	0.5				0.3
				11		0.08	0.08	0.15	0.7	0.5		0.302
				12		0.06	0.63	0.47	0.18	0.2		0.308
				13		0.2	0.2	0.12	0.02	0.75	0.7	0.331667
				14		0.07	0.6					0.335
				15		0.35	0.2	0.35	0.55	0.4		0.37
				Fig. 3n		EPSC amplitude (nA)
				Slice		Cell 1	Cell 2	Cell 3	Cell 4	Cell 5	Cell 6	Cell 7	Cell 8	Average
				1		0.2	0.13	0.09	0.3					0.18
				2		0.08	0.11	0.35						0.18
				3		0.15	0.08	0.35	0.34	0.1	0.17	1.1	0.26	0.31875
				4		0.6	0.62							0.61
				5		0.21	0.16	0.05	0.99	1.5	0.83			0.623333
				6		0.42	0.9							0.66
				7		0.4	1.13							0.765
				8		0.5	0.925	1						0.808333
				9		0.75	1.6	1.05	0.8	0.75	0.95	0.26	1.1	0.9075
				10		1.2	1.1	1.1	1.33					1.1825

## Sheet: Fig.4
	Fig. 4c					Fig. 4e-f			Fig. 4i					Fig. 4k			Fig. 4l
						AMPA/NMDA ratio			FC group: discriminators (D) only					AMPA/NMDA ratio			FC group: both discriminators (D) and generalizers (G)
	Subject	Group	Freeze-A	Freeze-B		FC group	NS group		Subject	Group	Freeze-A	Freeze-B		FC group	NS group		Subject	Group	Freeze-B	DI	AN ratio
	239	FC	0.472616	0.131238		1.6497	0.742833		620	FC-D	0.591003	0.248261		1.41169	3.15155		620	FC-D	0.248261	0.408385	1.73364
	241	FC	0.625828	0.14099		1.1324	1.50048		624	FC-D	0.421939	0.150016		3.68956	1.24377		624	FC-D	0.150016	0.475427	1.0043
	243	FC	0.483398	0.251515		1.1112	0.920787		639	FC-D	0.845969	0.307052		0.761017	1.03353		626	FC-G	0.398985	0.380683	1.64095
	287	FC	0.619393	0.114146		1.77961	1.81388		648	FC-D	0.736271	0.117587		1.31163	0.740697		628	FC-G	0.392193	0.461007	1.86732
	290	FC	0.420494	0.19976		1.69546	1.9231		652	FC-D	0.700561	0.207277		1.49431	0.471703		639	FC-D	0.307052	0.467396	1.5857
	644	FC	0.505087	0.233002		2.43214	1.38671		1281	FC-D	0.790511	0.0401835		1.14262	1.65013		648	FC-D	0.117587	0.724576	1.42783
	646	FC	0.757543	0.116363		1.89485	0.952157		621	NS	0.0485149	0.0654653		1.57525	2.00327		650	FC-G	0.370294	0.052268	2.24428
	685	FC	0.621315	0.27875		2.90143	1.50532		625	NS	0.080344	0.0429486		0.547411	0.565691		652	FC-D	0.207277	0.543362	1.89895
	693	FC	0.599219	0.186729		1.7513	1.28083		627	NS	0.0304453	0.0140434		0.859556	1.33487		1281	FC-D	0.0401835	0.903253	1.18437
	703	FC	0.719185	0.299414		2.16365	1.62931		623	NS	0.068957	0.00500556		0.896662	0.95054
	706	FC	0.516188	0.111482		3.02086	1.3272		640	NS	0.068957	0.00500556		1.60266	1.66961		* FC-D (discriminators), FC-G (generalizers)
	240	NS	0.0426807	0.04991		2.418	1.09191		649	NS	0.0507453	0.0494891		1.59394	1.37733		* Freeze-B: freezing in Context B on Day 5
	242	NS	0.0517174	0.00486588		0.798872	1.16248		629	NS	0.0891111	0.0375372		1.5605	0.763035		* DI: discrimination index
	244	NS	0.0622832	0.138952		3.67675	1.74966		653	NS	0.0642163	0.0266788		0.731644	1.59145		* AN ratio: average AMPA/NMDA ratio
	289	NS	0.0617271	0.0973175		4.22931	2.03793							0.956809	0.882641
	645	NS	0.0935622	0.0152898		4.66133	1.54966		* Freeze-A: freezing in Context A on Day 5					1.32313	0.997314
	647	NS	0.0407223	0		0.849582	1.66697		* Freeze-B: freezing in Context B on Day 5					2.69975	2.26217
	657	NS	0.0699014	0.0635271		2.0203	2.366		* FC-D: discriminators in FC group					1.71955	1.69573
	686	NS	0.0339066	0.00708334		2.26513	0.804656							3.70632	1.75144
	704	NS	0.260222	0.00903303		0.338725	0.555467							1.35307	2.52123
	723	NS	0.152884	0.0101455		1.79428	1.45972							1.22802	1.19555
						2.21553	1.86616							1.48777	0.830319
	* Freeze-A: freezing in Context A on Day 5					1.51003	5.20244							1.70051	1.21112
	* Freeze-B: freezing in Context B on Day 5					1.20323	1.48052							1.24246	1.04661
						1.61549	1.57925							1.43641	1.29211
						2.49425	2.86774							0.358111	2.65756
						1.38976	0.989985								1.41136
						4.6907	1.18718								2.19411
						0.78417	0.428318								1.50885
						1.82117	0.838456								2.73134
						0.968352	1.05629								2.7251
						0.95975	0.469727								1.00309
						1.09895	1.53238
						1.76719	1.30304
						0.832017	1.18623
						3.03909	1.57597
						1.5481	1.61826
						1.923
						0.86325
						1.47515
						1.26361
						1.42264
						1.12977
						1.49402
						2.67896
						3.89358
						3.81095
						1.37236
						2.86147
						2.31835
						0.924492
						1.39605

## Sheet: Fig.5a-j
	Fig. 5c				Fig. 5f-g								Fig. 5i-j
							AMPA/NMDA ratio			AMPA EPSC (nA)			* tdT- cells		Number of AP firings induced by current injections
	Subject	Freeze-A	Freeze-B		Cell pair		tdT- cell	tdT+ cell		tdT- cell	tdT+ cell		Cell		0 pA	50 pA	100 pA	150 pA	200 pA	250 pA	300 pA		RMP (mV)	R in (GΩ)
	1346	0.662335	0.0301687		1		0.782114	3.34153		0.07	0.3		1A		0	0	2	3	3	3	3		-87.5	0.0874185
	1347	0.522747	0.0900774		2		1.52929	3.02856		0.4	0.35		2A		0	0	0	0	3	6	8		-93.5	0.0805719
	1350	0.603042	0.045356		3		1.69736	1.89145		0.6	1.15		3A		0	0	0	3	5	7	8		-80.5	0.0981102
	1351	0.797902	0.251529		4		0.86544	1.53522		0.48	0.32		4A		0	0	0	2	2	2	2		-82.5	0.161443
	1352	0.837798	0.409494		5		0.917603	2.70642		0.14	0.175		5A		0	0	0	6	8	9	10		-83.5	0.130153
					6		0.643087	2.33333		0.1	0.27		6A		0	1	6	7	8	7	6		-85.5	0.286092
					7		0.574074	2.09677		0	0.19		7A		0	0	3	5	6	5	6		-87.0277	0.138718
					8		1.48387	1.53846		0.24	0.85		8A		0	0	0	1	4	6	7		-81.3569	0.109284
					9		1.65517	1.66364		0.45	0.45		9A		0	1	5	6	6	5	4		-82.9438	0.214888
					10		0.967742	3.02419		0.8	1.2		10A		0	0	0	4	6	8	9		-85.4375	0.124553
					11		1.60714	1.76796		0	0.08		11A		0	2	3	3	3	2	2		-67.9292	0.250591
					12		2.08	4.16667		0.39	0.72		12A		0	1	6	6	5	4	3		-73.697	*
					13		1.66667	2.5641		0.1	0.48		13A		0	0	0	0	0	2	5		-82.9744	0.0656244
					14		2.15517	1.9403		0.46	0.45		14A		0	0	0	1	3	2	2		-84.037	0.0973841
					15		1.65493	2.10843		0.52	0.32		15A		0	0	0	1	3	4	4		-86.2425	0.106666
					16		0.611111	1.625		0.04	0.07		16A		0	0	0	0	1	3	3		-84.3315	0.0871228
					17		0.484848	3.75		0.11	1.15		17A		0	0	0	5	8	11	13		-81.6001	0.11446
					18		2.1875	2.85714		0.26	0.66		18A		0	0	0	0	3	6	9		-84.8075	0.0817445
													* tdT+ cells		Number of AP firings induced by current injections
													Cell		0 pA	50 pA	100 pA	150 pA	200 pA	250 pA	300 pA		RMP (mV)	R in (GΩ)
													1B		0	0	0	0	1	1	2		-93.5	0.0742628
													2B		0	0	0	0	0	2	5		-87.5	0.0775682
													3B		0	0	3	6	8	9	11		-81.5	0.159746
													4B		0	0	0	2	5	6	5		-83.5	0.143526
													5B		0	0	1	2	2	2	2		-68.5	0.262825
													6B		0	0	2	7	8	5	6		-84.5	0.189866
													7B		0	0	4	7	7	8	8		-84.8348	0.164698
													8B		0	0	1	1	2	2	3		-90.6038	0.1222
													9B		0	0	0	2	6	8	9		-85.1411	0.0999608
													10B		0	0	1	1	1	2	2		-82.6082	0.0810125
													11B		0	2	9	12	8	6	4		-83.2185	0.250788
													12B		0	0	8	13	17	18	13		-90.146	0.233823
													13B		0	0	0	0	1	1	1		-83.5035	0.0899133
													14B		0	0	0	0	1	2	3		-84.736	0.078777
													15B		0	0	0	1	2	3	3		-87.225	0.090585
													16B		0	0	0	1	5	3	8		-79.0823	0.0795784
													17B		0	0	0	0	0	0	1		-86.2101	0.0756723
															* Not examined

## Sheet: Fig.5h-n
	Fig. 5l				Fig. 5n
							AMPA/NMDA ratio
	Subject	Freeze-A	Freeze-B		Cell pair		tdT- cell	tdT+ cell
	1363	0.862382	0.253549		1		0.849067	0.876022
	1364	0.921862	0.0627086		2		1.01246	0.719323
	1365	0.831972	0.179588		3		1.26179	1.22366
	1366	0.8527	0.0649082		4		0.483215	1.033
	1367	0.853326	0.163041		5		1.29711	0.539008
					6		1.61538	2.0203
					7		2.13715	2.50055
					8		2.06814	1.32136
					9		1.06753	1.10103
					10		1.3003	1.16028

## Sheet: Fig.6
	Fig. 6c				Fig. 6e					Fig. 6f					Fig. 6g					Fig. 6j
					* SAL		AMPA/NMDA ratio			* ANI		AMPA/NMDA ratio								* BA
	Subject	Group	Freeze-A		Cell pair		tdT- cell	tdT+ cell		Cell pair		tdT- cell	tdT+ cell		Subject	Group	Freeze-A	D(AN ratio)		Subject	Group	Proportion
	866	SAL	0.51		1		1.53994	2.90952		1		0.951162	1.45156		866	SAL	0.51	0.59947		930	FC	0.285714
	895	SAL	0.447493		2		0.965326	1.47976		2		1.58508	1.48853		895	SAL	0.447493	0.984825		932	FC	0.370787
	897	SAL	0.25		3		1.43336	1.34775		3		1.68101	0.733053		897	SAL	0.25	0.371418		954	FC	0.3
	899	SAL	0.323581		4		2.28047	2.80778		4		1.40195	1.85425		899	SAL	0.323581	1.3732		969	FC	0.166667
	901	SAL	0.60852		5		0.589436	2.46876		5		1.23537	1.15942		901	SAL	0.60852	0.871915		987	FC	0.209524
	936	SAL	0.557427		6		0.860489	3.06663		6		2.62346	1.59151		961	SAL	0.751998	2.28449		933	HC	0.24
	961	SAL	0.751998		7		2.65514	3.12652		7		2.37012	0.852893		900	ANI	0.099414	-0.536223		952	HC	0.1
	865	ANI	0.05		8		1.03111	0.871089		8		1.67233	2.58712		903	ANI	0.0558168	0.202314		955	HC	0.0909091
	894	ANI	0.31448		9		1.62585	1.77907		9		0.73862	2.30718		934	ANI	0.197396	1.18471		956	HC	0.209302
	896	ANI	0.28		10		2.21827	2.31426		10		1.38863	0.888802		935	ANI	0.166539	0.174493		970	HC	0.0363636
	900	ANI	0.099414		11		1.35738	2.4755		11		2.07128	1.81287		964	ANI	0.0493882	0.137305		975	HC	0.0108696
	903	ANI	0.0558168		12		1.32835	1.44668		12		2.25195	1.5246							988	HC	0.0785714
	934	ANI	0.197396		13		1.71042	3.45576		13		1.17439	1.39051		* Group: saline (SAL), anisomycin (ANI)
	935	ANI	0.166539		14		1.38683	2.38788		14		1.12087	2.53526		* Freeze-A: freezing time (%) in Context A					* vCA1
	937	ANI	0.148797		15		1.81114	2.07957		15		0.941523	1.32797		* D(AN ratio) = AN ratio (tdT+) - AN ratio (tdT-)					Subject	Group	Proportion
	962	ANI	0.315763		16		1.3912	1.43871		16		0.513358	2.26666							930	FC	0.694444
	964	ANI	0.0493882		17		0.793863	2.18399		17		0.924569	1.87566							932	FC	0.484848
					18		0.4694	1.94448		18		1.34195	1.22798							951	FC	0.320755
	* Group: saline (SAL), anisomycin (ANI)				19		0.831052	2.00949		19		1.26367	0.95003							954	FC	0.463415
	* Freeze-A: freezing (%) in Context A				20		1.47803	3.23307		20		1.2391	1.37641							969	FC	0.195531
					21		0.936739	5.78368												987	FC	0.269663
					22		1.42055	1.67204												933	HC	0.419118
																				952	HC	0.234568
																				955	HC	0.151515
																				956	HC	0.241379
																				970	HC	0.0609756
																				975	HC	0.0366972

## Sheet: Fig.7
	Fig. 7b			Fig. 7f
						AMPA/NMDA ratio
	Subject	Freeze-A		Cell pair		mCh- cell	mCh+ cell
	1355	0.49		1		1.22549	3.35366
	1356	0.27		2		0.508772	1.64634
	1357	0.23		3		0.85	2.27273
	1358	0.53		4		0.848485	1
	1395	0.24		5		1.67347	3.96296
				6		2.2093	2.29412
				7		1.26667	1.49351
				8		1.125	1.96296
				9		1.0431	1.65116
				10		2.16327	2.21591
				11		2.29204	2.51351
				12		1.20805	1.45455

## Sheet: Fig.8
	Fig. 8b				Fig. 8g						Fig. 8j			Fig. 8l
														* tdT- cells		AMPAR EPSC amplitude (nA)
	Subject	Group	Freeze-A		Subject	Group	mCh+	Fos+	Fos+/mCh+		Subject	Freeze-A		Cell		2.8 mW	6.4 mW	13.4 mW	20.0 mW
	2341F	FC/SAL	0.12		873	FC	0.542645	6.33291	0.227273		1353	0.21		1		0.2	0.3	0.4	0.5
	2348F	FC/SAL	0.87		875	FC	1.09516	6.65233	0.168919		1354	0.22		2		0.21	0.6	0.85	0.925
	2349F	FC/SAL	0.77		883	FC	0.893067	6.36629	0.264286		1359	0.45		3		0.175	0.6	0.875	1
	2366F	FC/SAL	0.52		885	FC	1.09387	9.57135	0.183824		1360	0.02		4		0.09	0.25	0.3	0.4
	2290F	FC/SAL	0.17		890	FC	2.09851	12.4957	0.252066		1361	0.19		5		0.33	0.78	1.03	1.13
	2355F	FC/SAL	0.43		892	FC	0.903452	11.7965	0.214286		1362	0.32		6		0.13	0.46	0.48	0.45
	2356F	FC/SAL	0.46		910	FC	0.456071	8.04443	0.289157					7		0.01	0.02	0.04	0.04
	2364F	FC/SAL	0.43		912	FC	1.16942	9.02499	0.225989					8		0.65	0.95	1.2	1.2
	2369F	FC/SAL	0.901463		917	FC	2.4049	9.39762	0.119231					9		0.31	0.75	1	1.1
	2370F	FC/SAL	0.386972		919	FC	0.747085	9.29943	0.209524					10		0.35	0.7	1.025	1.1
	2371F	FC/SAL	0.628577		874	HC	1.07731	7.85151	0.133333					11		0.4	0.94	1.2	1.33
	2394F	FC/SAL	0.158299		876	HC	0.500833	6.25816	0.135135					12		0.21	0.3	0.5	0.6
	874	FC/ANI	0.3		886	HC	0.735165	4.09418	0.215686					13		0.2	0.46	0.54	0.62
	876	FC/ANI	0.13		891	HC	1.06258	3.03018	0.165605					14		0.15	0.33	0.385	0.42
	884	FC/ANI	0.16		893	HC	0.48098	1.86447	0.123077					15		0.39	0.75	0.95	0.9
	886	FC/ANI	0.23		911	HC	1.04315	2.63867	0.142857					16		0.47	0.64	0.75	0.8
	891	FC/ANI	0.07		913	HC	0.92061	6.34781	0.106383
	893	FC/ANI	0.22		918	HC	1.22995	3.92682	0.0670732					* tdT+ cells		AMPAR EPSC amplitude (nA)
	911	FC/ANI	0.17		920	HC	0.459838	2.52383	0.0689655					Cell		2.8 mW	6.4 mW	13.4 mW	20.0 mW
	913	FC/ANI	0.16											1		0.2	0.3	0.4	0.5
	918	FC/ANI	0.01											2		0.21	0.6	0.85	0.925
	920	FC/ANI	0.06											3		0.175	0.6	0.875	1
	874	HC/ANI	0											4		0.09	0.25	0.3	0.4
	876	HC/ANI	0.02											5		0.33	0.78	1.03	1.13
	884	HC/ANI	0.14											6		0.13	0.46	0.48	0.45
	886	HC/ANI	0.01											7		0.01	0.02	0.04	0.04
	891	HC/ANI	0.03											8		0.65	0.95	1.2	1.2
	893	HC/ANI	0.03											9		0.31	0.75	1	1.1
	911	HC/ANI	0.28											10		0.35	0.7	1.025	1.1
	913	HC/ANI	0.15											11		0.4	0.94	1.2	1.33
	918	HC/ANI	0											12		0.21	0.3	0.5	0.6
	920	HC/ANI	0											13		0.2	0.46	0.54	0.62
														14		0.15	0.33	0.385	0.42
														15		0.39	0.75	0.95	0.9
														16		0.47	0.64	0.75	0.8

[truncated: 23 more sheets: Fig.9, Fig.10, SF1, SF2, SF3, SF4, SF5, SF6, SF7, SF8, SF9, SF10, SF11, SF12, SF13, SF14, SF15, SF16, SF17, SF18 …]
